# Supplementary material for: Monitoring training and recovery responses with heart rate measures during standardized warm-up in elite badminton players
Source: PLoS One. 2020 Dec 21;15(12):e0244412. doi: 10.1371/journal.pone.0244412 (PMC7751974; doi:10.1371/journal.pone.0244412)
Supplement: S1 Dataset — (XLSX) [file pone.0244412.s001.xlsx]

## Sheet: instructions
Variable name	Explanation
Testing	number of the testing session (18 in total)
Week	week of the observational period
Day	day of the observational period (day 1 is the day of the first testing)
State	State of strain ('Strain', Fridays) or recovery ('Rec', Mondays)
State_ID	State of strain ('1') or recovery ('2')
Player	Player label (A to J)
ID	Player ID (1 to 10)
Label	Descriptive label used for creating summary statistics in JASP combining information on player and recovery state
CK	creatine kinase (in U/L)
Urea_mmol-l	Urea (in mmol/L) (original unit from measurement device)
Urea_mg-dl	Urea (in mg/dL) ([md/dl = mmol/L * 6.006]; unit which can be used for the previously published spreadsheets by Hecksteden et al., 2017, IJSPP, 12, 1137-1142 https://doi.org/10.1123/ijspp.2016-0120)
PPC_SRSS	'Physical Performance Capability' in the SRSS (Short Recovery and Stress Scale) on a 7-point Likert scale (0: 'does not apply at all', 6: 'fully applies')
MPC_SRSS	'Mental Performance Capability' in the SRSS (Short Recovery and Stress Scale) on a 7-point Likert scale (0: 'does not apply at all', 6: 'fully applies')
EB_SRSS	'Emotional Balance' in the SRSS (Short Recovery and Stress Scale) on a 7-point Likert scale (0: 'does not apply at all', 6: 'fully applies')
OR_SRSS	'Overall Recovery' in the SRSS (Short Recovery and Stress Scale) on a 7-point Likert scale (0: 'does not apply at all', 6: 'fully applies')
MS_SRSS	'Muscular Stress' in the SRSS (Short Recovery and Stress Scale) on a 7-point Likert scale (0: 'does not apply at all', 6: 'fully applies')
LA_SRSS	'Lack of Activation' in the SRSS (Short Recovery and Stress Scale) on a 7-point Likert scale (0: 'does not apply at all', 6: 'fully applies')
NES_SRSS	'Negative Emotional State' in the SRSS (Short Recovery and Stress Scale) on a 7-point Likert scale (0: 'does not apply at all', 6: 'fully applies')
OS_SRSS	'Overall Stress' in the SRSS (Short Recovery and Stress Scale) on a 7-point Likert scale (0: 'does not apply at all', 6: 'fully applies')
CMJ_peak	peak countermovement jump height (in cm)
EC_mean	mean jump efficiency coefficient (Flight time² / Ground contact time / 1000)
HRex	Exercise heart rate (in bpm): HR of the last 30-s of the Submaximal Shuttle-Run-Test (SSRT)
delta_HRex	changes in HRex (in bpm) from the previous testing, if valid data for consecutive Monday and Friday measurements are available, i.e.: 4-day change from Monday to Friday, or 3-day change from Friday to Monday
HRR	Heart rate recovery during the 60-s recovery period (in bpm): absolute difference between mean HR during the last 5 s of SSRT and mean HR during the last 5 s of the 60-s standing recovery period
RPE	Rating of perceived exhaustion (6-20 scale)
Temperature	Temperature in the gym measured approx. 30 min prior testing (in °C)
Note	comments on missing HRex or HRR data

## Sheet: data
Testing	Week	Day	State	State_ID	Player	ID	Label	CK	Urea_mmol-l	Urea_mg-dl	PPC_SRSS	MPC_SRSS	EB_SRSS	OR_SRSS	MS_SRSS	LA_SRSS	NES_SRSS	OS_SRSS	CMJ_peak	EC_mean	HRex	delta_HRex	HRR	RPE	Temperature	Note
1	1	1	Strain	2	B	2	B Strain	335	4.48	26.9069	3	4	4	2	4	2	2	3	36.6	1.67542	170		40	14	23.2	HRex was averaged over only over the last 25 s, due to recording issues
1	1	1	Strain	2	C	3	C Strain	222	5.24	31.4714	3	3	3	4	2	3	2	4	34.1	1.41542	159			14	23.2	poor post-exercise HR data quality
1	1	1	Strain	2	D	4	D Strain	696	6.13	36.8168	4	3	5	2					41	1.77361	167			11	23.2	poor post-exercise HR data quality
1	1	1	Strain	2	G	7	G Strain	217	4.46	26.7868	2	4	3	2	5	3	3	4	31.8	1.71755	156		68	15	23.2
1	1	1	Strain	2	I	9	I Strain	2857	5.86	35.1952	3	3	3	3					38.2	1.64922	170		48	11	23.2
1	1	1	Strain	2	J	10	J Strain	284	4.57	27.4474	3	3	4	2	4	2	2	4	33.5	1.31324	182		32	15	23.2
2	2	4	Rec	1	B	2	B Rec	125	4.79	28.7687	4	2	4	5	1	3	1	2	34.7	1.39831	168	-2	47	15	24.1
2	2	4	Rec	1	C	3	C Rec	131	5.31	31.8919	3	2	5	4	2	2	2	3	35.1	1.52286	163	4	36	14	24.1
2	2	4	Rec	1	D	4	D Rec	234	5.19	31.1711	4	4	5	4	1	1	0	2	40	2.09261	166	-1	34	12	24.1
2	2	4	Rec	1	G	7	G Rec	110	3.58	21.5015	5	5	6	5	1	1	1	1	27.6	1.62027	157	1	64	13	24.1
2	2	4	Rec	1	H	8	H Rec	168	3.97	23.8438	4	3	4	4	1	1	1	2	51	1.94145				12	24.1	poor HR recording quality
2	2	4	Rec	1	I	9	I Rec	1050	6.6	39.6396	5	4	5	3	2	2	2	2	38.5	2.00929	172	2	44	13	24.1
2	2	4	Rec	1	J	10	J Rec	195	6.28	37.7177	4	4	4	4	3	1	1	2	35.8	1.211	180	-2	32	14	24.1
3	2	8	Strain	2	A	1	A Strain	193	3.89	23.3633	4	4	5	3	3	0	1	3	30.2	1.38286	182			15	24.7	HRR poor recording quality
3	2	8	Strain	2	C	3	C Strain	127	3.72	22.3423	3	4	4	4	3	2	2	3	37.4	1.48069	160	-3	34	13	24.7
3	2	8	Strain	2	F	6	F Strain	273	4.75	28.5285									31.8	1.45486	192		31	14	24.7
3	2	8	Strain	2	G	7	G Strain	110	3.77	22.6426	2	2	2	2	3	4	4	4	31.9	1.78788	161	4	49	13	24.7
3	2	8	Strain	2	I	9	I Strain	120	4.3	25.8258	4	2	2	2	3	2	2	4	38.5	1.73159	170	-2	39	12	24.7
3	2	8	Strain	2	J	10	J Strain	309	5.27	31.6516	4	2	0	4	2	6	6	3	36.3	1.25158	181	1	23	15	24.7
4	3	11	Rec	1	A	1	A Rec	128	3.75	22.5225	4	4	5	4	2	1	1	2	28.4	1.11614	187	5		16	25.2	poor post-exercise HR data quality/ player moved
4	3	11	Rec	1	C	3	C Rec	135	3.99	23.9639	4	4	3	4	2	2	1	2	34.3	1.16413	162	2		13	25.2	poor post-exercise HR data quality/ player moved
4	3	11	Rec	1	E	5	E Rec	74	6.99	41.9819	3	4	3	3	2	2	2	1	33.4	1.30483	185			16	25.2	poor post-exercise HR data quality/ player moved
4	3	11	Rec	1	F	6	F Rec	200	4.4	26.4264	4	4	4	5	1	2	2	2	32.8	0.631843	190	-2		14	25.2	poor post-exercise HR data quality/ player moved
4	3	11	Rec	1	G	7	G Rec	67	4.54	27.2672	3	2	3	3	3	4	4	3	30	1.53825	161	0	49	13	25.2
4	3	11	Rec	1	J	10	J Rec	143	4.7	28.2282	4	4	2	5	0	3	3	1	36.4	1.28952				15	25.2	poor HR data quality
5	6	32	Rec	1	A	1	A Rec	102	2.68	16.0961	3	2	4	2	3	2	1	4	28.6	1.40274	186			17	22.8	poor post-exercise HR data quality/ player moved
5	6	32	Rec	1	D	4	D Rec	106	5.56	33.3934	2	2	4	1	2	1	3	3	40.4	1.36819	170			11	22.8	HRR poor quality
5	6	32	Rec	1	G	7	G Rec	53	3.47	20.8408	3	4	4	3	3	3	4	3	30.8	1.58833	163		59	12	22.8
5	6	32	Rec	1	J	10	J Rec	128	5.32	31.9519	4	4	3	4	2	2	2	2	36.3	1.29758	178			13	22.8	poor post-exercise HR data quality/ player moved
6	6	36	Strain	2	A	1	A Strain	341	4.43	26.6066	3	3	4	2	4	2	1	3	28	1.20224	183	-3		16	23.4	poor post-exercise HR data quality
6	6	36	Strain	2	D	4	D Strain	151	6.87	41.2612	3	4	4	2	3	2	1	2	40.5	1.74861	161	-9		13	23.4	poor post-exercise HR data quality
6	6	36	Strain	2	J	10	J Strain	319	7.39	44.3843	3	4	3	2	4	1	3	4	38.2	1.35283				15	23.4	poor HR recording quality
7	7	39	Rec	1	D	4	D Rec	149	4.1	24.6246	4	4	4	4	1	0	1	1	42.1	1.48525	167	6		11	23.8	poor post-exercise HR data quality
7	7	39	Rec	1	G	7	G Rec	54	4.12	24.7447	4	3	2	3	3	4	4	3	32.6	1.681	160		50	14	23.8
8	7	43	Strain	2	A	1	A Strain	243	4.16	24.985									28.4	1.14597	182			17	23	no post-exercise HR data available
8	7	43	Strain	2	B	2	B Strain	374	4.67	28.048	3	4	3	2	4	3	2	4	38.3	1.59825	173		44	16	23
8	7	43	Strain	2	C	3	C Strain	212	5.42	32.5525									33.4	1.01413	157		36	14	23
8	7	43	Strain	2	D	4	D Strain	264	5.27	31.6516									39.6	1.45941	160	-7	31	13	23
8	7	43	Strain	2	E	5	E Strain	122	7.33	44.024									33.7	1.29978	183		23	14	23
8	7	43	Strain	2	F	6	F Strain	296	3.62	21.7417									33	1.43402	185		22	15	23
8	7	43	Strain	2	H	8	H Strain	287	3.48	20.9009															23	no physical testing
8	7	43	Strain	2	I	9	I Strain	832	7.61	45.7057									39.3	1.63109	171		41	13	23
9	8	46	Rec	1	A	1	A Rec	121	3.11	18.6787									30.7	0.950467	187	5		16	24.2	player moved during post-exercise period
9	8	46	Rec	1	B	2	B Rec	150	3.86	23.1832	3	4	3	3	2	4	2	2	37.1	1.51784	175	2	42	16	24.2
9	8	46	Rec	1	C	3	C Rec	151	4.42	26.5465									34.2	1.16168	160	3		14	24.2	player moved during post-exercise period
9	8	46	Rec	1	D	4	D Rec	98	4.94	29.6696	4	4	4	3	1	1	1	2	39	1.30264	167	7		11	24.2	player moved during post-exercise period
9	8	46	Rec	1	E	5	E Rec	67	7.19	43.1831									34.4	1.12189	182	-1	26	14	24.2
9	8	46	Rec	1	F	6	F Rec	150	2.32	13.9339									32.6	1.39042	189	4	21	14	24.2
9	8	46	Rec	1	H	8	H Rec	101	4.23	25.4054															24.2	no physical testing
9	8	46	Rec	1	I	9	I Rec	571	7.62	45.7657	3	1	2	3	3	3	4	2	38.5	1.50283	169	-2	45	14	24.2	player moved during post-exercise period
9	8	46	Rec	1	J	10	J Rec	150	3.99	23.9639	4	3	2	3	2	3	3	1	35.9	1.22752	179		40	14	24.2
10	8	50	Strain	2	B	2	B Strain	338	5.19	31.1711	3	2	4	2	4	3	3	4	37.9	1.98738	170	-5	44	16	25.7
10	8	50	Strain	2	C	3	C Strain	614	6.34	38.078	4	2	4	3	4	1	1	4	33.7	1.11931	156	-4		16	25.7	poor post-exercise HR data quality/ player moved
10	8	50	Strain	2	D	4	D Strain	337	6.12	36.7567	3	4	4	3	4	2	2	4	40.7	1.81379	159	-8	32	13	25.7
10	8	50	Strain	2	E	5	E Strain	100	5.91	35.4955	2	4	3	0	6	1	2	4	31.8	1.36343					25.7	player did not keep the target speed
10	8	50	Strain	2	H	8	H Strain	657	6.07	36.4564									50.9		171			13	25.7	poor post-exercise HR data quality/ player moved
10	8	50	Strain	2	I	9	I Strain	921	7.44	44.6846	2	4	3	1	5	2	4	5	40.4	1.66626	169	0	39	14	25.7
10	8	50	Strain	2	J	10	J Strain	425	5.92	35.5555	3	3	3	2	3	1	2	3	37.5	1.41988	176	-3	39	13	25.7
11	9	53	Rec	1	B	2	B Rec	158	4.37	26.2462	3	3	4	3	2	4	2	4	37.4	1.60736	170	0	44	16	24.2
11	9	53	Rec	1	C	3	C Rec	225	5.04	30.2702	4	4	4	3	2	2	1	1			164	8		15	24.2	no jumps due to orthopedic complaints; poor post-exercise HR data quality/ player moved
11	9	53	Rec	1	D	4	D Rec	156	4.55	27.3273	4	5	4	4	2	1	1	1	40.1	1.69227	166	7		13	24.2	poor post-exercise HR data quality/ player moved
11	9	53	Rec	1	E	5	E Rec	56	6.6	39.6396	4	4	4	4	1	1	3	1	33.5	1.39155	184			15	24.2	poor post-exercise HR data quality/ player moved
11	9	53	Rec	1	H	8	H Rec	235	4.82	28.9489	4	4	3	4	2	1	2	2	50.2	1.75872	172	1		12	24.2	player moved during post-exercise period
11	9	53	Rec	1	J	10	J Rec	201	4.47	26.8468	4	4	3	4	2	1	2	2	35.6	1.33406	180	4		14	24.2	poor post-exercise HR data quality/ player moved
12	9	57	Strain	2	B	2	B Strain	378	3.71	22.2823	3	3	4	2	4	3	2	3	36	1.61047					24	did not perform Submaximal Shuttle-Run Test
12	9	57	Strain	2	C	3	C Strain	561	5.17	31.051	4	4	4	4	3	1	1	2	35.1	1.44664	158	-6	45	15	24
12	9	57	Strain	2	D	4	D Strain	282	6.92	41.5615	3	3	4	2	4	2	1	4	38.6	1.97718	160	-6		13	24	poor post-exercise HR data quality/ player moved
12	9	57	Strain	2	E	5	E Strain	194	6.48	38.9189	3	4	5	3	4	2	2	3	35.1	1.42201	180	-4	35	15	24
12	9	57	Strain	2	F	6	F Strain	195	4.38	26.3063	2	2	3	2	4	4	3	4	32.5	1.37068	188			16	24	poor post-exercise HR data quality/ player moved
12	9	57	Strain	2	H	8	H Strain	613	4.42	26.5465	3	3	4	3	4	1	2	4	49.4	1.77538	169	-3	34	15	24
12	9	57	Strain	2	J	10	J Strain	368	5.44	32.6726	3	3	4	3	3	1	2	3	35.9	1.41701	174	-6	46	13	24
13	10	60	Rec	1	A	1	A Rec	134	2.82	16.9369	3	3	3	3	2	3	2	4	29.2	1.14665				14	22.7	poor HR recording quality
13	10	60	Rec	1	B	2	B Rec	108	4.22	25.3453	4	4	4	4	1	2	1	2	34.7	1.43857	171		66	14	22.7
13	10	60	Rec	1	C	3	C Rec	274	4.45	26.7267	5	5	4	5	1	1	1	1	33.4	1.29444	158	0		14	22.7	poor post-exercise HR data quality
13	10	60	Rec	1	D	4	D Rec	108	4.31	25.8859	4	4	4	4	1	1	1	2	40.7	1.90445	162	2		10	22.7	HRex averaged over the last 5 s; poor post-exercise HR data quality
13	10	60	Rec	1	E	5	E Rec	89	7.06	42.4024	4	5	4	5	1	1	2	2	34.1	1.40985	184	4	28	17	22.7
13	10	60	Rec	1	F	6	F Rec	133	2.99	17.9579	4	4	4	5	1	2	1	2	31.1	1.13819	185	-3	33	17	22.7
13	10	60	Rec	1	H	8	H Rec	193	5.04	30.2702	5	5	4	4	2	1	2	2	49.8	1.7024	170	1	38	11	22.7
13	10	60	Rec	1	I	9	I Rec	235	6.42	38.5585	3	2	2	4	3	4	2	3	36.8	1.59142					22.7	did not finish the test
13	10	60	Rec	1	J	10	J Rec	143	4.79	28.7687	4	4	3	5	1	2	2	1	36.2	1.27575	181	7	30	13	22.7
14	10	64	Strain	2	A	1	A Strain	177	4.3	25.8258	3	2	3	2	4	1	1	5	29.2	1.06993				15	24.6	poor HR recording quality
14	10	64	Strain	2	D	4	D Strain	279	5.61	33.6937	4	4	4	2	4	1	1	4	38.9	1.56204	156	-6		10	24.6	poor post-exercise HR data quality/ player moved
14	10	64	Strain	2	G	7	G Strain	205	4.26	25.5856	3	4	4	3	3	1	2	3	31	1.63528	164		50	13	24.6
14	10	64	Strain	2	I	9	I Strain	350	6.1	36.6366	4	3	4	4	2	2	2	2	36.8						24.6	no rebound jump, due to orthopedic complaints
14	10	64	Strain	2	J	10	J Strain	320	5.19	31.1711	3	4	2	3	3	2	3	3	36.3	1.35397	178	-3		13	24.6	poor post-exercise HR data quality/ player moved
15	11	67	Rec	1	A	1	A Rec	113	3.18	19.0991	4	4	4	4	2	1	1	2	29.2	1.02451	186			16	25.1	player moved during post-exercise period
15	11	67	Rec	1	C	3	C Rec	128	5.01	30.0901	5	5	5	5	1	1	1	1	32	0.825503	160			14	25.1	poor post-exercise HR data quality
15	11	67	Rec	1	G	7	G Rec	127	4.1	24.6246	3	3	3	4	2	3	5	2	33.4	1.21351	164	0		13	25.1	poor post-exercise HR data quality
15	11	67	Rec	1	H	8	H Rec	119	4.09	24.5645	3	4	3	4	2	2	3	2							25.1	no physical testing
15	11	67	Rec	1	I	9	I Rec	277	7.52	45.1651	3	3	3	4	3	2	2	3	36.7	1.70909	176			13	25.1	poor post-exercise HR data quality
15	11	67	Rec	1	J	10	J Rec	270	4.86	29.1892	4	4	3	5	1	1	3	2	34.4	1.18234	178	0	35	15	25.1
16	11	71	Strain	2	B	2	B Strain	180	4.34	26.066	3	2	3	2	4	3	2	4	37.6	1.41813				15	22.8	poor HR data quality
16	11	71	Strain	2	C	3	C Strain	189	4.46	26.7868	3	4	4	3	4	1	1	2	34.7	1.02832	154	-6		14	22.8	poor post-exercise HR data quality
16	11	71	Strain	2	D	4	D Strain	234	5.48	32.9129	3	4	4	2	4	2	1	4	40.5	1.77424	163		34	11	22.8
16	11	71	Strain	2	E	5	E Strain	85	7.04	42.2822	3	4	3	2	4	3	3	3	32.5	1.18726	178		37	16	22.8
16	11	71	Strain	2	F	6	F Strain	388	5.17	31.051	4	4	4	2	4	2	2	5	33.3	1.04781	179		32	17	22.8
16	11	71	Strain	2	G	7	G Strain	92	2.59	15.5555	3	4	3	3	4	2	3	4	33.4	1.28408	165	1	57	13	22.8
16	11	71	Strain	2	I	9	I Strain	717	6.35	38.1381	3	4	4	2	4	2	2	4	39	1.77318	172	-4	39	12	22.8
16	11	71	Strain	2	J	10	J Strain	429	5.31	31.8919	3	3	4	2	3	2	2	4	35.5	1.10637				15	22.8	poor HR recording quality
17	12	74	Rec	1	C	3	C Rec	132	4.55	27.3273	5	4	5	5	1	1	1	1	33.8	1.0926	157	3		13	23.5	poor post-exercise HR data quality
17	12	74	Rec	1	E	5	E Rec				3	3	2	3	1	3	1	2	32.8	1.2879	182	4	36	16	23.5
17	12	74	Rec	1	F	6	F Rec	146	4.67	28.048	4	5	5	4	2	2	2	2	32.3	1.22248	191	12		16	23.5	poor post-exercise HR data quality
17	12	74	Rec	1	G	7	G Rec				4	4	2	3	2	2	3	4	32.9	1.16459	163	-2	56	13	23.5
17	12	74	Rec	1	I	9	I Rec	356	6.2	37.2372	4	3	4	3	3	3	2	2	37.5	1.81343	169	-3	46	12	23.5
18	12	78	Strain	2	A	1	A Strain	115	2.36	14.1742									30.3	0.918255					27.3	did not perform the Submaximal Shuttle-Run Test
18	12	78	Strain	2	B	2	B Strain	301	3.73	22.4024	3	3	4	2	4	2	2	3	37.4	1.598	170		48	15	27.3
18	12	78	Strain	2	C	3	C Strain	131	5.12	30.7507	3	4	5	5	2	1	1	2	35.2	1.07003	156	-1		16	27.3	poor post-exercise HR data quality
18	12	78	Strain	2	E	5	E Strain	78	5.74	34.4744	4	4	5	2	1	1	1	3	33	1.0749					27.3	player did not keep the target speed
18	12	78	Strain	2	F	6	F Strain	146	4.36	26.1862	4	4	4	2	4	3	3	4	33.5	1.16239	183	-8	35	15	27.3
18	12	78	Strain	2	G	7	G Strain	104	4.4	26.4264	3	3	3	3	4	2	4	3	31.1	1.07003	161	-2	49	15	27.3
18	12	78	Strain	2	I	9	I Strain	563	6.94	41.6816	4	4	4	3	3	2	2	3	37.7		165	-4	50	12	27.3
